# Supplementary material for: Genetic Architecture of Delayed Senescence, Biomass, and Grain Yield under Drought Stress in Cowpea
Source: PLoS One. 2013 Jul 30;8(7):e70041. doi: 10.1371/journal.pone.0070041 (PMC3728364; doi:10.1371/journal.pone.0070041)
Supplement: Table S1 — Traits analyzed in Burkina Faso (BF), Senegal, Nigeria, and the United States of America (USA) and results of ANOVA analysis. (XLSX) [file pone.0070041.s003.xlsx]

## Sheet: Sheet1
Table S1 Traits analyzed in Burkina Faso (BF), Senegal, Nigeria, and the United States of America (USA) and results of ANOVA analysis
Trait	DF	Mean	C.V	p-value (f)
100-seed weight_BF 2008	198	10.7	60.71	0
100-seed weight_BF 2009A	198	12.4	11.56	0
100-seed weight_BF 2009B	197	13.5	10.34	0
100-seed weight_BF 2009C	190	16.4	21.9	0
100-seed weight_Senegal 2008	154	13.63	12.48	0
Biomass_BF 2008	177	17	48.43	0
Biomass_BF 2009A	198	155	42.3	0
Biomass_BF 2009B	197	167.5	44.19	0
Biomass_BF 2009C	197	57.1	36.8	0
Biomass_Nigeria 2007	338	31.8	37.6	0
Biomass_Senegal 2008	161	70.3	41.52	0.0012
Grain yield_BF 2008	199	11	66.96	0.0001
Grain yield_Nigeria 2007	338	11.3	59.5	0
Grain yield_Senegal 2008	154	92.3	89.27	0.1537
Grain yield_USA 2007A	97	79.8	36.2	0
Grain yield_USA 2007B	97	81.3	32.5	0
Grain yield_USA 2007C	97	78.5	34.9	0
Grain yield_USA 2008	200	61.9	45.08	0.0009
Pod number per plant_BF2008	199	16.5	57.93	0
Pod number per plant_BF 2009A	198	107.2	31.45	0
Pod number per plant_BF 2009B	198	73.9	40.66	0
Pod number per plant_BF 2009C	196	29.2	52	0
Pod weight per plant_BF 2009A	198	180.3	30.9	0
Pod weight per plant_BF 2009B	198	126.1	37.95	0
Pod weight per plant_BF 2009C	196	30.6	52.2	0
Pod weight per plant_Nigeria 2007	338	145.1	46.22	0
Seed number per plant_BF 2009A	198	1103.2	33	0
Seed number per plant_BF 2009B	197	685.5	44.1	0
Seed number per plant_BF 2009C	196	182.3	89.2	0
Seed number per pod_BF 2009A	198	10.4	17.3	0
Seed number per pod_BF 2009B	197	9.4	23.66	0
Seed number per pod_BF 2009C	197	6	45.32	0.0003
Seed weight per plant_BF 2009A	198	20.4	30.9	0
Seed Weight per plant_BF 2009B	198	13.1	37.82	0
Seed weight per plant_BF 2009C	196	19.6	58.1	0
Senescence_BF 2008	199	3.3	28.48	0
Senescence_Greenhouse 1	204	3	63	0
Senescence_Greenhouse 2	202	3	50.4	0
Senescence_Nigeria 2007	338	2.8	55.6	0
Senescence_Senegal 2008	161	2.3	32.5	0
Senescence_USA 2009	199	3.1	52.73	0
