# Supplementary material for: Genetic Architecture of Delayed Senescence, Biomass, and Grain Yield under Drought Stress in Cowpea
Source: PLoS One. 2013 Jul 30;8(7):e70041. doi: 10.1371/journal.pone.0070041 (PMC3728364; doi:10.1371/journal.pone.0070041)
Supplement: Table S3 — List of cowpea genotypes evaluated for delayed senescence, grain yield, and biomass accumulation. (XLSX) [file pone.0070041.s005.xlsx]

## Sheet: Sheet1
Table S3 List of cowpea genotypes evaluated for delayed senescence, grain yield, and biomass accumulation.
1393-1-2-3(-)
24-125-B-1
524-B
58-53
58-57
58-77
Apagbaala
Bambey21
Cameroon12-58
Cameroon7-29
CB27
CB46
CB5
CC-110-1
CC-27
CC-36
CC-85-2
CRSPNiebe
Danila
EarlyScarlet
FrenchBean
GorumLocal
IAR/8-4-5-1
IfeBrown
IronClay
IT00K-901-6
IT82E-18
IT83D-442
IT84S-2049
IT84S-2246
IT85F-3139
IT85F-867-5
IT86D-1010
IT86D-364
IT86F-2014-1
IT89KD-288
IT90K-284-2
IT93K-2046
IT93K-503-1
IT93K-686-2
IT93K-693-2
IT93K-93-10
IT94K-437-1
IT95K-1090-2
IT95K-1093-5
IT95K-1095-4
IT95K-1105-5
IT95K-1479
IT95K-1491
IT95K-181-9
IT95M-190
IT95M-303
IT95M-309-1
IT95M-311
IT96D-602
IT96D-610
IT97K-207-15
IT97K-207-21
IT97K-461-4
IT97K-499-35-1-1
IT97K-499-39-1-1
IT97K-556-6
IT97K-569-9
IT97K-819-132
IT98D-1399
IT98K-1111-1
IT98K-128-2
IT98K-128-4
IT98K-205-8
IT98K-317
IT98K-428-2
IT98K-437-1
IT98K-498-1
IT98K-555-1
IT98K-558-1
IT98K-589-2
IT98K-698-2
IT99K-124-5
IT99K-407-8
IT99K-718-6
KVx396-4-5-20
KVx403-P-20-T
KVx421-25
KVx442-3
KVx525
KVx61-1-1
LoriNiebe
Lyg321-2
Marfo-Tuya
Melakh
Montiero
Mounge
Mouride
MoussaLocal
N'diambour
Petite-n-green
Prima
SASAQUE
SH-49-10-4-1-1
SH-50-17-9-1-1
Suvita-2
TVu-1000
TVu-1004
TVu-10100
TVu-1016
TVu-10179
TVu-1036
TVu-10366
TVu-1037
TVu-10394
TVu-10466
TVu-10513
TVu-1059
TVu-109
TVu-1124
TVu-113
TVu-12565
TVu-12710
TVu-12746
TVu-1280
TVu-12802
TVu-12804
TVu-12873
TVu-12897
TVu-12923
TVu-12937
TVu-12968
TVu-13017
TVu-132
TVu-1330
TVu-13305
TVu-13388
TVu-13463
TVu-13485
TVu-13778
TVu-13939
TVu-13950
TVu-13958
TVu-13965
TVu-13968
TVu-13979
TVu-14172
TVu-14190
TVu-14195
TVu-14224
TVu-14248
TVu-14253
TVu-14272
TVu-14321
TVu-14345
TVu-14346
TVu-14393
TVu-14401
Tvu-14533
TVu-14621
TVu-14632
TVu-14633
TVu-14691
TVu-14759
TVu-1477
TVu-14862
TVu-14875
TVu-14890
TVu-14949
TVu-14970
TVu-14971
TVu-15114
TVu-15143
TVu-1536
TVu-15391
TVu-15400
TVu-15411
TVu-15426
TVu-15445
TVu-15500
TVu-1556
TVu-15610
TVu-15636
TVu-15639
TVu-15653
TVu-15661
TVu-15687
TVu-15742
TVu-15775
TVu-1583
TVu-15861
TVu-15878
TVu-15926
TVu-15945
TVu-15973
TVu-15976
TVu-15982
TVu-15995
TVu-1609
TVu-16220
TVu-16237
TVu-16253
TVu-16269
TVu-16278
TVu-16304
TVu-16368
TVu-1637
TVu-16403
TVu-16408
TVu-16449
TVu-16465
TVu-16504
TVu-16505
TVu-16514
TVu-16521
TVu-16528
TVu-1656
TVu-16574
TVu-16594
TVu-1715
TVu-1727
TVu-1775
TVu-1780
TVu-1811
TVu-1886
TVu-1916
TVu-201
TVu-21
TVu-2168
TVu-2185
TVu-2252
TVu-2280
TVu-2322
TVu-2398
TVu-2418
TVu-2449
TVu-2500
TVu-2548
TVu-2606
TVu-264
TVu-2680
TVu-2723
TVu-2736
TVu-2769
TVu-2845
TVu-2933
TVu-2968
TVu-2971
TVu-3043
TVu-3076
TVu-3107
TVu-3156
TVu-3282
TVu-3310
TVu-3346
TVu-3360
TVu-3389
TVu-3552
TVu-3565
TVu-3652
TVu-3657
TVu-374
TVu-3817
TVu-3830
TVu-3842
TVu-393
TVu-3947
TVu-408
TVu-4097
TVu-415
TVu-43
TVu-4316
TVu-4535
TVu-4545
TVu-4557
TVu-456
TVu-4622
TVu-4632
TVu-467
TVu-4984
TVu-53
TVu-5444
TVu-6356
TVu-6365
TVu-6439
TVu-6464
TVu-6477
TVu-6493
TVu-6641
TVu-6642
TVu-6643
TVu-6644
TVu-6663
TVu-6744
TVu-6824
TVu-6837
TVu-6855
TVu-6959
TVu-7127
TVu-7155
TVu-7290
TVu-7362
TVu-7382
TVu-7719
TVu-7739
TVu-7755
TVu-7778
TVu-7798
TVu-7971
TVu-7991
TVu-8
TVu-8059
TVu-8072
TVu-8262
TVu-84
TVu-8464
TVu-8612
TVu-8622
TVu-8631
TVu-8641
TVu-8656
TVu-8671
TVu-8673
TVu-8702
TVu-8713
TVu-8775
TVu-8877
TVu-8883
TVu-9095
TVu-9256
TVu-9259
TVu-9265
TVu-9357
TVu-9391
TVu-9393
TVu-946
TVu-9468
TVu-9469
TVu-9474
TVu-9486
TVu-9492
TVu-9506
TVu-9508
TVu-9516
TVu-9522
TVu-9556
TVu-9557
TVu-9620
TVu-9651
TVu-9676
TVu-969
TVu-972
TVu-9749
TVu-9801
TVu-9820
TVu-9848
TVu-9866
UCR11
UCR1340
UCR1342
UCR1432
UCR162
UCR193
UCR24
UCR246
UCR2567
UCR288
UCR3294
UCR3301
UCR3310
UCR3326
UCR3399
UCR41
UCR4539
UCR5272
UCR5275
UCR5279
UCR5280
UCR5329
UCR5353
UCR5373
UCR5385
UCR707
UCR739
UCR779
UCR830
Vya
Yacine
